# Supplementary material for: Salinomycin decreases feline sarcoma and carcinoma cell viability when combined with doxorubicin
Source: BMC Vet Res. 2019 Jan 24;15:36. doi: 10.1186/s12917-019-1780-5 (PMC6346515; doi:10.1186/s12917-019-1780-5)
Supplement: Supplementary file 2 — contains the results of our statistical modeling, with tables of p values when significant differences in viability were identified between treatment conditions. (XLSX 24 kb) [file 12917_2019_1780_MOESM2_ESM.xlsx]

## Sheet: B4 p value tables
Note: only comparisons where a statistically significant difference in viability was detected are included in tables.
Cell line: B4						Cell line: B4
Comparison: Doxorubicin alone						Comparison: Doxorubicin + 2.5 uM Salinomycin
Condition #1		Condition #2				Condition #1			Condition #2
Concentration (uM)	Mean Relative Viability (95%CI)	Concentration (uM)	Mean Relative Viability (95%CI)	p value		Doxorubicin (uM)	Salinomycin (uM)	Mean Relative Viability (95%CI)	Doxorubicin (uM)	Salinomycin (uM)	Mean Relative Viability (95%CI)	p value
1.84	0.79 (0.57-1.11)	92	0.35 (0.29-0.42)	0.0006		0	2.5	0.92 (0.69-1.22)	46	2.5	0.46 (0.35-0.61)	<0.0018
1.84	0.79 (0.57-1.11)	138	0.35 (0.27-0.46)	0.0069		0	2.5	0.92 (0.69-1.22)	92	2.5	0.34 (0.26-0.46)	<0.0018
4.6	0.78 (0.50-1.23)	92	0.35 (0.29-0.42)	0.0288
18.4	0.75 (0.62-0.90)	92	0.35 (0.29-0.42)	<.0001		Cell line: B4
18.4	0.75 (0.62-0.90)	138	0.35 (0.27-0.46)	<.0001		Comparison: Doxorubicin + 5 uM Salinomycin
27.6	0.68 (0.56-0.82)	92	0.35 (0.29-0.42)	<.0001		Condition #1			Condition #2
27.6	0.68 (0.56-0.82)	138	0.35 (0.27-0.46)	0.0002		Doxorubicin (uM)	Salinomycin (uM)	Mean Relative Viability (95%CI)	Doxorubicin (uM)	Salinomycin (uM)	Mean Relative Viability (95%CI)	p value
46	0.57 (0.48-0.69)	92	0.35 (0.29-0.42)	<.0001		18.4	0	0.76 (0.62-0.93)	18.4	5	0.30 (0.23-0.40)	<0.018
46	0.57 (0.48-0.69)	138	0.35 (0.27-0.46)	0.008		27.6	0	0.69 (0.56-0.85)	27.6	5	0.30 (0.22-0.41)	<0.018
						46	0	0.57 (0.47-0.70)	46	5	0.33 (0.25-0.42)	<0.018
Cell line: B4						0	5	0.98 (0.79-1.22)	18.4	5	0.30 (0.21-0.41)	<0.0018
Comparison: Salinomycin alone						0	5	0.98 (0.79-1.22)	27.6	5	0.29 (0.20-0.42)	<0.0018
Condition #1		Condition #2				0	5	0.98 (0.79-1.22)	46	5	0.34 (0.25-0.46)	<0.0018
Concentration (uM)	Mean Relative Viability (95%CI)	Concentration (uM)	Mean Relative Viability (95%CI)	p value		0	5	0.98 (0.79-1.22)	92	5	0.27 (0.20-0.37)	<0.0018
1	0.94 (0.65-1.37)	15	0.46 (0.37-0.57)	0.0247
1	0.94 (0.65-1.37)	20	0.41 (0.33-0.50)	0.0038
1	0.94 (0.65-1.37)	30	0.29 (0.21-0.41)	0.0005
1	0.94 (0.65-1.37)	40	0.29 (0.18-0.44)	0.003
2.5	1.00 (0.73-1.36)	15	0.46 (0.37-0.57)	0.0019
2.5	1.00 (0.73-1.36)	20	0.41 (0.33-0.50)	0.0002
2.5	1.00 (0.73-1.36)	30	0.29 (0.21-0.41)	<.0001
2.5	1.00 (0.73-1.36)	40	0.29 (0.18-0.44)	0.0004
5	0.96 (0.77-1.20)	15	0.46 (0.37-0.57)	0.0001
5	0.96 (0.77-1.20)	20	0.41 (0.33-0.50)	<.0001
5	0.96 (0.77-1.20)	30	0.29 (0.21-0.41)	<.0001
5	0.96 (0.77-1.20)	40	0.29 (0.18-0.44)	0.0002
10	0.64 (0.51-0.79)	20	0.41 (0.33-0.50)	0.04
10	0.64 (0.51-0.79)	30	0.29 (0.21-0.41)	0.0039
10	0.64 (0.51-0.79)	40	0.29 (0.18-0.44)	0.031

## Sheet: C10 p value tables
Note: only comparisons where a statistically significant difference in viability was detected are included in tables.
Cell line: C10						Cell line: C10
Comparison: Doxorubicin alone						Comparison: Doxorubicin + 5 uM Salinomycin
Condition #1		Condition #2				Condition #1			Condition #2
Concentration (uM)	Mean Relative Viability (95%CI)	Concentration (uM)	Mean Relative Viability (95%CI)	p value		Doxorubicin (uM)	Salinomycin (uM)	Mean Relative Viability (95%CI)	Doxorubicin (uM)	Salinomycin (uM)	Mean Relative Viability (95%CI)	p value
0.092	0.91 (0.46-1.77)	18.4	0.21 (0.15-0.29)	0.0047		1.84	0	0.78 (0.54-1.13)	1.84	5	0.29 (0.19-0.44)	<0.018
0.092	0.91 (0.46-1.77)	46	0.15 (0.09-0.25)	0.0018		4.6	0	0.63 (0.43-0.91)	4.6	5	0.28 (0.19-0.42)	0.0036
0.92	0.63 (0.36-1.10)	18.4	0.21 (0.15-0.29)	0.0167		0	5	0.71 (0.51-0.98)	1.84	5	0.31 (0.21-0.44)	<0.0018
0.92	0.63 (0.36-1.10)	46	0.15 (0.09-0.25)	0.0065		0	5	0.71 (0.51-0.98)	4.6	5	0.29 (0.20-0.42)	<0.0018
1.84	0.78 (0.57-1.08)	9.2	0.30 (0.22-0.42)	0.0004		0	5	0.71 (0.51-0.98)	9.2	5	0.25 (0.17-0.37)	<0.0018
1.84	0.78 (0.57-1.08)	18.4	0.21 (0.15-0.29)	<.0001		0	5	0.71 (0.51-0.98)	18.4	5	0.23 (0.15-0.36)	<0.0018
1.84	0.78 (0.57-1.08)	46	0.15 (0.09-0.25)	<.0001
2.3	0.79 (0.51-1.22)	9.2	0.30 (0.22-0.42)	0.007
2.3	0.79 (0.51-1.22)	18.4	0.21 (0.15-0.29)	0.0002
2.3	0.79 (0.51-1.22)	46	0.15 (0.09-0.25)	0.0001
4.6	0.63 (0.45-0.86)	9.2	0.30 (0.22-0.42)	0.0116
4.6	0.63 (0.45-0.86)	18.4	0.21 (0.15-0.29)	0.0001
4.6	0.63 (0.45-0.86)	46	0.15 (0.09-0.25)	0.0001
Cell line: C10
Comparison: Salinomycin alone
Condition #1		Condition #2
Concentration (uM)	Mean Relative Viability (95%CI)	Concentration (uM)	Mean Relative Viability (95%CI)	p value
0.1	0.86 (0.47-1.57)	20	0.20 (0.15-0.27)	0.0011
1	0.80 (0.59-1.09)	10	0.41 (0.31-0.55)	0.0204
1	0.80 (0.59-1.09)	15	0.33 (0.24-0.44)	0.0013
1	0.80 (0.59-1.09)	20	0.20 (0.15-0.27)	<.0001
2.5	0.74 (0.51-1.09)	15	0.33 (0.24-0.44)	0.0148
2.5	0.74 (0.51-1.09)	20	0.20 (0.15-0.27)	<.0001
5	0.71 (0.54-0.93)	15	0.33 (0.24-0.44)	0.0036
5	0.71 (0.54-0.93)	20	0.20 (0.15-0.27)	<.0001
10	0.41 (0.31-0.55)	20	0.20 (0.15-0.27)	0.0083

## Sheet: SCCF1 p value tables
Note: only comparisons where a statistically significant difference in viability was detected are included in tables.
Cell line: SCCF1						Cell line: SCCF1
Comparison: Doxorubicin alone						Comparison: Doxorubicin + 1 uM Salinomycin
Condition #1		Condition #2				Condition #1			Condition #2
Concentration (uM)	Mean Relative Viability (95%CI)	Concentration (uM)	Mean Relative Viability (95%CI)	p value		Doxorubicin (uM)	Salinomycin (uM)	Mean Relative Viability (95%CI)	Doxorubicin (uM)	Salinomycin (uM)	Mean Relative Viability (95%CI)	p value
0.184	0.99 (0.63-1.55)	18.4	0.25 (0.18-0.35)	0.0008		9.2	0	0.50 (0.39-0.65)	9.2	1	0.19 (0.12-0.30)	0.0042
0.184	0.99 (0.63-1.55)	46	0.14 (0.10-0.20)	<.0001		0	1	0.91 (0.73-1.12)	9.2	1	0.19 (0.13-0.28)	0.0021
0.92	0.79 (0.51-1.25)	18.4	0.25 (0.18-0.35)	0.0054		0	1	0.91 (0.73-1.12)	18.4	1	0.13 (0.09-0.19)	0.0021
0.92	0.79 (0.51-1.25)	46	0.14 (0.10-0.20)	<.0001
1.84	0.87 (0.66-1.15)	9.2	0.50 (0.38-0.67)	0.0363		Cell line: SCCF1
1.84	0.87 (0.66-1.15)	18.4	0.25 (0.18-0.35)	<.0001		Comparison: Doxorubicin + 2.5 uM Salinomycin
1.84	0.87 (0.66-1.15)	46	0.14 (0.10-0.20)	<.0001		Condition #1			Condition #2
2.3	0.84 (0.54-1.33)	18.4	0.25 (0.18-0.35)	0.0032		Doxorubicin (uM)	Salinomycin (uM)	Mean Relative Viability (95%CI)	Doxorubicin (uM)	Salinomycin (uM)	Mean Relative Viability (95%CI)	p value
2.3	0.84 (0.54-1.33)	46	0.14 (0.10-0.20)	<.0001		1.84	0	0.87 (0.68-1.12)	1.84	2.5	0.39 (0.25-0.60)	0.0357
4.6	0.83 (0.63-1.09)	18.4	0.25 (0.18-0.35)	<.0001		4.6	0	0.83 (0.64-1.06)	4.6	2.5	0.24 (0.16-0.37)	<0.0021
4.6	0.83 (0.63-1.09)	46	0.14 (0.10-0.20)	<.0001		9.2	0	0.50 (0.39-0.65)	9.2	2.5	0.18 (0.11-0.27)	<0.0021
9.2	0.50 (0.38-0.67)	18.4	0.25 (0.18-0.35)	0.0178		0	2.5	0.61 (0.47-0.79)	4.6	2.5	0.24 (0.17-0.36)	0.0042
9.2	0.50 (0.38-0.67)	46	0.14 (0.10-0.20)	<.0001		0	2.5	0.61 (0.47-0.79)	9.2	2.5	0.18 (0.12-0.26)	0.0021
						0	2.5	0.61 (0.47-0.79)	18.4	2.5	0.14 (0.09-0.20)	0.0021
Cell line: SCCF1
Comparison: Salinomycin alone						Cell line: SCCF1
Condition #1		Condition #2				Comparison: Doxorubicin + 5 uM Salinomycin
Concentration (uM)	Mean Relative Viability (95%CI)	Concentration (uM)	Mean Relative Viability (95%CI)	p value		Condition #1			Condition #2
1	0.90 (0.74-1.09)	2.5	0.61 (0.49-0.75)	0.0049		Doxorubicin (uM)	Salinomycin (uM)	Mean Relative Viability (95%CI)	Doxorubicin (uM)	Salinomycin (uM)	Mean Relative Viability (95%CI)	p value
1	0.90 (0.74-1.09)	10	0.57 (0.47-0.70)	0.0006		1.84	0	0.87 (0.68-1.12)	1.84	5	0.35 (0.25-0.49)	<0.0021
1	0.90 (0.74-1.09)	15	0.42 (0.33-0.54)	<.0001		2.3	0	0.87 (0.57-1.34)	2.3	5	0.35 (0.22-0.53)	0.042
1	0.90 (0.74-1.09)	20	0.48 (0.37-0.63)	0.0003		4.6	0	0.83 (0.64-1.06)	4.6	5	0.23 (0.16-0.32)	<0.0021
1	0.90 (0.74-1.09)	30	0.39 (0.29-0.53)	<.0001		9.2	0	0.50 (0.39-0.65)	9.2	5	0.21 (0.15-0.30)	0.0021
5	0.77 (0.63-0.95)	15	0.42 (0.33-0.54)	0.0002		0	5	0.77 (0.62-0.96)	1.84	5	0.34 (0.26-0.46)	0.0021
5	0.77 (0.63-0.95)	20	0.48 (0.37-0.63)	0.0172		0	5	0.77 (0.62-0.96)	2.3	5	0.38 (0.26-0.55)	0.0357
5	0.77 (0.63-0.95)	30	0.39 (0.29-0.53)	0.0011		0	5	0.77 (0.62-0.96)	4.6	5	0.22 (0.16-0.30)	0.0021
						0	5	0.77 (0.62-0.96)	9.2	5	0.21 (0.16-0.28)	0.0021
						0	5	0.77 (0.62-0.96)	18.4	5	0.16 (0.11-0.23)	0.0021
